# Supplementary material for: Mutations in the Heme Exporter FLVCR1 Cause Sensory Neurodegeneration with Loss of Pain Perception
Source: PLoS Genet. 2016 Dec 6;12(12):e1006461. doi: 10.1371/journal.pgen.1006461 (PMC5140052; doi:10.1371/journal.pgen.1006461)
Supplement: S2 Table — Pathogenicity of FLVCR1 variants is predicted by several prediction programs. (XLSX) [file pgen.1006461.s007.xlsx]

## Sheet: Tabelle1
in silico prediction		Patient 1				Patient 2
		c.574T>C,p.(C192R)		c.610del,p.(M204Cfs*56)		c.661C>T,p.(P221S)		c.1324dup,p.(Y442Lfs*7)
	prediction tools	score	pred	score	pred	score	pred	score	pred
	SIFT_score*	0.007	damaging	n.a.	n.a.	0.033	damaging	n.a.	n.a.
	Polyphen2_HDIV_score*	0.992	probably damaging	n.a.	n.a.	0.999	probably damaging	n.a.	n.a.
	Polyphen2_HVAR_score*	0.895	possibly damaging	n.a.	n.a.	0.988	probably damaging	n.a.	n.a.
	LRT_score	0.000	deleterious	n.a.	n.a.	0.000	deleterious	n.a.	n.a.
	MutationTaster_score	1	disease causing	1	disease causing	1	disease causing	1	disease causing
	MutationAssessor_score	1.935	medium	n.a.	n.a.	3.13	medium	n.a.	n.a.
	FATHMM_score	-3.81	deleterious	n.a.	n.a.	-3.91	deleterious	n.a.	n.a.
	PROVEAN_score	-4.52	deleterious	n.a.	n.a.	-7.21	deleterious	n.a.	n.a.
	VEST3_score	0.989	probably damaging	n.a.	n.a.	0.881	possibly damaging	n.a.	n.a.
	CADD_raw	5.220	deleterious	6.622	deleterious	6.101	deleterious	10.035	deleterious
	CADD_phred*	25.6	within 1% of most deleterious mutations	32	within 0.1% of most deleterious mutations	28.2	within 1% of most deleterious mutations	36	within 0.1% of most deleterious mutations
	DANN_score	0.996	Protein disrupting/altering	n.a.	n.a.	0.999	Protein disrupting/altering	n.a.	n.a.
	fathmm-MKL_coding_score	0.812	deleterious	n.a.	n.a.	0.908	deleterious	n.a.	n.a.
	MetaSVM_score	0.912	deleterious	n.a.	n.a.	1.068	deleterious	n.a.	n.a.
	MetaLR_score	0.889	deleterious	n.a.	n.a.	0.939	deleterious	n.a.	n.a.
	GERP++_RS	5.5	highly conserved	5.5	highly conserved	5.5	highly conserved	5.78	highly conserved
	phyloP7way_vertebrate	0.991	highly conserved	n.a.	n.a.	0.871	highly conserved	n.a.	n.a.
	phyloP20way_mammalian	1.061	highly conserved	n.a.	n.a.	0.935	highly conserved	n.a.	n.a.
	phastCons7way_vertebrate	1.000	highly conserved	n.a.	n.a.	0.998	highly conserved	n.a.	n.a.
	phastCons20way_mammalian	1.000	highly conserved	n.a.	n.a.	1.000	highly conserved	n.a.	n.a.
	SiPhy_29way_logOdds	14.786	conserved	n.a.	n.a.	18.385	conserved	n.a.	n.a.
	* Mutation Significance Cutoff (MSC) of FLVCR1 is 23.8 for CADD, 0.697 for PolyPhen2 and 0.04 for SIFT based on HGMD & ClinVar variants.
	allele frequencies	c.574T>C,p.(C192R)		c.610del,p.(M204Cfs*56)		c.661C>T,p.(P221S)		c.1324dup,p.(Y442Lfs*7)
	esp6500siv2_all		not listed		not listed		not listed		not listed
	1000g2015aug_all		not listed		not listed		not listed		not listed
	ExAC_ALL		8.278e-06		not listed		8.265e-06		not listed
	ExAC_AFR		0		n.a.		0		n.a.
	ExAC_AMR		0		n.a.		0		n.a.
	ExAC_EAS		0		n.a.		0		n.a.
	ExAC_FIN		0		n.a.		0		n.a.
	ExAC_NFE		1.507e-05		n.a.		1.505e-05		n.a.
	ExAC_OTH		0		n.a.		0		n.a.
	ExAC_SAS		0		n.a.		0		n.a.
